# Supplementary material for: Determining the Efficacy of a Hybridizing Agent in Wheat (Triticum aestivum L.)
Source: Sci Rep. 2019 Dec 27;9:20173. doi: 10.1038/s41598-019-56664-9 (PMC6934762; doi:10.1038/s41598-019-56664-9)
Supplement: Supplementary file 2 — Dataset 1. [file 41598_2019_56664_MOESM2_ESM.xlsx]

## Sheet: Sheet1
obs	year	plot loc	block	genotype	entry	no_heads	head_no	seed_count
1	2015	6126 M	3	TX10D2230	16	5	1	19
2	2015	6126 M	3	TX10D2230	16	5	2	13
3	2015	6126 M	3	TX10D2230	16	5	3	2
4	2015	6126 M	3	TX10D2230	16	5	4	15
5	2015	6126 M	3	TX10D2230	16	5	5	15
6	2015	6127 M	3	TX11D3008	18	4	1	1
7	2015	6127 M	3	TX11D3008	18	4	2	0
8	2015	6127 M	3	TX11D3008	18	4	3	13
9	2015	6127 M	3	TX11D3008	18	4	4	11
10	2015	6131 M	3	TX10D2063	15	2	1	10
11	2015	6131 M	3	TX10D2063	15	2	2	0
12	2015	6134 M	3	TX10D2363	17	3	1	9
13	2015	6134 M	3	TX10D2363	17	3	2	0
14	2015	6134 M	3	TX10D2363	17	3	3	0
15	2015	6135 M	3	TX11D3026	19	5	1	4
16	2015	6135 M	3	TX11D3026	19	5	2	13
17	2015	6135 M	3	TX11D3026	19	5	3	15
18	2015	6135 M	3	TX11D3026	19	5	4	7
19	2015	6135 M	3	TX11D3026	19	5	5	3
20	2015	6138 M	3	TX12M4063	24	9	1	15
21	2015	6138 M	3	TX12M4063	24	9	2	34
22	2015	6138 M	3	TX12M4063	24	9	3	13
23	2015	6138 M	3	TX12M4063	24	9	4	30
24	2015	6138 M	3	TX12M4063	24	9	5	39
25	2015	6138 M	3	TX12M4063	24	9	6	0
26	2015	6138 M	3	TX12M4063	24	9	7	0
27	2015	6138 M	3	TX12M4063	24	9	8	0
28	2015	6138 M	3	TX12M4063	24	9	9	0
29	2015	6139 M	3	TX11D3112	21	5	1	4
30	2015	6139 M	3	TX11D3112	21	5	2	10
31	2015	6139 M	3	TX11D3112	21	5	3	3
32	2015	6139 M	3	TX11D3112	21	5	4	20
33	2015	6139 M	3	TX11D3112	21	5	5	0
34	2015	6142 M	3	TX09D1172	14	12	1	0
35	2015	6142 M	3	TX09D1172	14	12	2	7
36	2015	6142 M	3	TX09D1172	14	12	3	3
37	2015	6142 M	3	TX09D1172	14	12	4	0
38	2015	6142 M	3	TX09D1172	14	12	5	4
39	2015	6142 M	3	TX09D1172	14	12	6	15
40	2015	6142 M	3	TX09D1172	14	12	7	12
41	2015	6142 M	3	TX09D1172	14	12	8	6
42	2015	6142 M	3	TX09D1172	14	12	9	6
43	2015	6142 M	3	TX09D1172	14	12	10	8
44	2015	6142 M	3	TX09D1172	14	12	11	15
45	2015	6142 M	3	TX09D1172	14	12	12	14
46	2015	6143 M	3	TX11D3049	20	6	1	3
47	2015	6143 M	3	TX11D3049	20	6	2	3
48	2015	6143 M	3	TX11D3049	20	6	3	1
49	2015	6143 M	3	TX11D3049	20	6	4	0
50	2015	6143 M	3	TX11D3049	20	6	5	0
51	2015	6143 M	3	TX11D3049	20	6	6	1
52	2015	6146 M	3	TX12M4065	25	8	1	10
53	2015	6146 M	3	TX12M4065	25	8	2	8
54	2015	6146 M	3	TX12M4065	25	8	3	10
55	2015	6146 M	3	TX12M4065	25	8	4	42
56	2015	6146 M	3	TX12M4065	25	8	5	34
57	2015	6146 M	3	TX12M4065	25	8	6	25
58	2015	6146 M	3	TX12M4065	25	8	7	21
59	2015	6146 M	3	TX12M4065	25	8	8	31
60	2015	6147 M	3	TX12M4004	23	1	1	1
61	2015	6150 M	3	NE104781	27	10	1	1
62	2015	6150 M	3	NE104781	27	10	2	0
63	2015	6150 M	3	NE104781	27	10	3	0
64	2015	6150 M	3	NE104781	27	10	4	9
65	2015	6150 M	3	NE104781	27	10	5	3
66	2015	6150 M	3	NE104781	27	10	6	6
67	2015	6150 M	3	NE104781	27	10	7	12
68	2015	6150 M	3	NE104781	27	10	8	12
69	2015	6150 M	3	NE104781	27	10	9	11
70	2015	6150 M	3	NE104781	27	10	10	16
71	2015	6151 M	3	NE07531	5	8	1	4
72	2015	6151 M	3	NE07531	5	8	2	2
73	2015	6151 M	3	NE07531	5	8	3	1
74	2015	6151 M	3	NE07531	5	8	4	0
75	2015	6151 M	3	NE07531	5	8	5	2
76	2015	6151 M	3	NE07531	5	8	6	1
77	2015	6151 M	3	NE07531	5	8	7	0
78	2015	6151 M	3	NE07531	5	8	8	2
79	2015	6151 M	3	NE07531	5	1	1	0
80	2015	6154 M	3	NE10589	7	3	1	4
81	2015	6154 M	3	NE10589	7	3	2	0
82	2015	6154 M	3	NE10589	7	3	3	2
83	2015	6155 M	3	SETTLERCL	13	2	1	0
84	2015	6155 M	3	SETTLERCL	13	2	2	0
85	2015	6158 M	3	NE095171	6	4	1	5
86	2015	6158 M	3	NE095171	6	4	2	3
87	2015	6158 M	3	NE095171	6	4	3	0
88	2015	6158 M	3	NE095171	6	4	4	1
89	2015	6159 M	3	PSB13NEDH1558W	11	10	1	2
90	2015	6159 M	3	PSB13NEDH1558W	11	10	2	4
91	2015	6159 M	3	PSB13NEDH1558W	11	10	3	4
92	2015	6159 M	3	PSB13NEDH1558W	11	10	4	0
93	2015	6159 M	3	PSB13NEDH1558W	11	10	5	1
94	2015	6159 M	3	PSB13NEDH1558W	11	10	6	0
95	2015	6159 M	3	PSB13NEDH1558W	11	10	7	3
96	2015	6159 M	3	PSB13NEDH1558W	11	10	8	4
97	2015	6159 M	3	PSB13NEDH1558W	11	10	9	0
98	2015	6159 M	3	PSB13NEDH1558W	11	10	10	0
99	2015	6162 M	3	PANHANDLE	10	2	1	2
100	2015	6162 M	3	PANHANDLE	10	2	2	8
101	2015	6163 M	3	OVERLAND	9	4	1	1
102	2015	6163 M	3	OVERLAND	9	4	2	1
103	2015	6163 M	3	OVERLAND	9	4	3	12
104	2015	6163 M	3	OVERLAND	9	4	4	1
105	2015	6166 M	3	LCH13NEDH1124	4	5	1	1
106	2015	6166 M	3	LCH13NEDH1124	4	5	2	1
107	2015	6166 M	3	LCH13NEDH1124	4	5	3	3
108	2015	6166 M	3	LCH13NEDH1124	4	5	4	0
109	2015	6166 M	3	LCH13NEDH1124	4	5	5	0
110	2015	6167 M	3	WESLEY	26	1	1	0
111	2015	6170 M	3	ROBIDOUX	12	4	1	0
112	2015	6170 M	3	ROBIDOUX	12	4	2	0
113	2015	6170 M	3	ROBIDOUX	12	4	3	0
114	2015	6170 M	3	ROBIDOUX	12	4	4	6
115	2015	6171 M	3	GOODSTREAK	2	3	1	2
116	2015	6171 M	3	GOODSTREAK	2	3	2	1
117	2015	6171 M	3	GOODSTREAK	2	3	3	5
118	2015	6174 M	3	NE10683	8	5	1	5
119	2015	6174 M	3	NE10683	8	5	2	0
120	2015	6174 M	3	NE10683	8	5	3	0
121	2015	6174 M	3	NE10683	8	5	4	0
122	2015	6174 M	3	NE10683	8	5	5	1
123	2015	6175 M	3	FREEMAN	1	4	1	1
124	2015	6175 M	3	FREEMAN	1	4	2	1
125	2015	6175 M	3	FREEMAN	1	4	3	0
126	2015	6175 M	3	FREEMAN	1	4	4	0
127	2015	6426 M	8	WESLEY	26	3	1	4
128	2015	6426 M	8	WESLEY	26	3	2	0
129	2015	6426 M	8	WESLEY	26	3	3	8
130	2015	6427 M	8	FREEMAN	1	4	1	6
131	2015	6427 M	8	FREEMAN	1	4	2	2
132	2015	6427 M	8	FREEMAN	1	4	3	31
133	2015	6427 M	8	FREEMAN	1	4	4	16
134	2015	6430 M	8	OVERLAND	9	4	1	5
135	2015	6430 M	8	OVERLAND	9	4	2	7
136	2015	6430 M	8	OVERLAND	9	4	3	6
137	2015	6430 M	8	OVERLAND	9	4	4	10
138	2015	6431 M	8	NE10683	8	4	1	11
139	2015	6431 M	8	NE10683	8	4	2	8
140	2015	6431 M	8	NE10683	8	4	3	12
141	2015	6431 M	8	NE10683	8	4	4	5
142	2015	6434 M	8	LCH13NEDH1124	4	3	1	5
143	2015	6434 M	8	LCH13NEDH1124	4	3	2	2
144	2015	6434 M	8	LCH13NEDH1124	4	3	3	0
145	2015	6435 M	8	NE095171	6	1	1	6
146	2015	6438 M	8	NE104781	27	2	1	23
147	2015	6438 M	8	NE104781	27	2	2	7
148	2015	6439 M	8	PSB13NEDH1558W	11	4	1	4
149	2015	6439 M	8	PSB13NEDH1558W	11	4	2	15
150	2015	6439 M	8	PSB13NEDH1558W	11	4	3	19
151	2015	6439 M	8	PSB13NEDH1558W	11	4	4	21
152	2015	6442 M	8	GOODSTREAK	2	3	1	0
153	2015	6442 M	8	GOODSTREAK	2	3	2	6
154	2015	6442 M	8	GOODSTREAK	2	3	3	10
155	2015	6443 M	8	SETTLERCL	13	2	1	12
156	2015	6443 M	8	SETTLERCL	13	2	2	5
157	2015	6446 M	8	PANHANDLE	10	3	1	5
158	2015	6446 M	8	PANHANDLE	10	3	2	5
159	2015	6446 M	8	PANHANDLE	10	3	3	10
160	2015	6447 M	8	NE10589	7	4	1	0
161	2015	6447 M	8	NE10589	7	4	2	5
162	2015	6447 M	8	NE10589	7	4	3	3
163	2015	6447 M	8	NE10589	7	4	4	2
164	2015	6450 M	8	NE07531	5	2	1	17
165	2015	6450 M	8	NE07531	5	2	2	10
166	2015	6451 M	8	ROBIDOUX	12	6	1	28
167	2015	6451 M	8	ROBIDOUX	12	6	2	6
168	2015	6451 M	8	ROBIDOUX	12	6	3	2
169	2015	6451 M	8	ROBIDOUX	12	6	4	15
170	2015	6451 M	8	ROBIDOUX	12	6	5	10
171	2015	6451 M	8	ROBIDOUX	12	6	6	4
172	2015	6454 M	8	TX12M4004	23	2	1	13
173	2015	6454 M	8	TX12M4004	23	2	2	7
174	2015	6455 M	8	TX10D2230	16	5	1	11
175	2015	6455 M	8	TX10D2230	16	5	2	16
176	2015	6455 M	8	TX10D2230	16	5	3	3
177	2015	6455 M	8	TX10D2230	16	5	4	0
178	2015	6455 M	8	TX10D2230	16	5	5	0
179	2015	6458 M	8	TX10D2063	15	3	1	27
180	2015	6458 M	8	TX10D2063	15	3	2	12
181	2015	6458 M	8	TX10D2063	15	3	3	1
182	2015	6459 M	8	TX12M4063	24	2	1	0
183	2015	6459 M	8	TX12M4063	24	2	2	8
184	2015	6462 M	8	TX11D3049	20	4	1	1
185	2015	6462 M	8	TX11D3049	20	4	2	4
186	2015	6462 M	8	TX11D3049	20	4	3	0
187	2015	6462 M	8	TX11D3049	20	4	4	18
188	2015	6463 M	8	TX11D3008	18	3	1	2
189	2015	6463 M	8	TX11D3008	18	3	2	8
190	2015	6463 M	8	TX11D3008	18	3	3	18
191	2015	6466 M	8	TX10D2363	17	5	1	1
192	2015	6466 M	8	TX10D2363	17	5	2	21
193	2015	6466 M	8	TX10D2363	17	5	3	9
194	2015	6466 M	8	TX10D2363	17	5	4	5
195	2015	6466 M	8	TX10D2363	17	5	5	10
196	2015	6467 M	8	TX11D3129	22	3	1	20
197	2015	6467 M	8	TX11D3129	22	3	2	23
198	2015	6467 M	8	TX11D3129	22	3	3	24
199	2015	6470 M	8	TX11D3026	19	4	1	20
200	2015	6470 M	8	TX11D3026	19	4	2	9
201	2015	6470 M	8	TX11D3026	19	4	3	14
202	2015	6470 M	8	TX11D3026	19	4	4	6
203	2015	6471 M	8	TX12M4065	25	2	1	23
204	2015	6471 M	8	TX12M4065	25	2	2	21
205	2015	6474 M	8	TX11D3112	21	3	1	13
206	2015	6474 M	8	TX11D3112	21	3	2	9
207	2015	6474 M	8	TX11D3112	21	3	3	2
208	2015	6475 M	8	TX09D1172	14	5	1	4
209	2015	6475 M	8	TX09D1172	14	5	2	13
210	2015	6475 M	8	TX09D1172	14	5	3	0
211	2015	6475 M	8	TX09D1172	14	5	4	4
212	2015	6475 M	8	TX09D1172	14	5	5	0
213	2015	6606 M	11	TX11D3049	20	5	1	3
214	2015	6606 M	11	TX11D3049	20	5	2	3
215	2015	6606 M	11	TX11D3049	20	5	3	0
216	2015	6606 M	11	TX11D3049	20	5	4	0
217	2015	6606 M	11	TX11D3049	20	5	5	0
218	2015	6607 M	11	TX11D3112	21	3	1	0
219	2015	6607 M	11	TX11D3112	21	3	2	0
220	2015	6607 M	11	TX11D3112	21	3	3	1
221	2015	6610 M	11	TX11D3129	22	5	1	0
222	2015	6610 M	11	TX11D3129	22	5	2	27
223	2015	6610 M	11	TX11D3129	22	5	3	2
224	2015	6610 M	11	TX11D3129	22	5	4	0
225	2015	6610 M	11	TX11D3129	22	5	5	16
226	2015	6611 M	11	TX12M4004	23	2	1	29
227	2015	6611 M	11	TX12M4004	23	2	2	1
228	2015	6614 M	11	TX10D2230	16	5	1	0
229	2015	6614 M	11	TX10D2230	16	5	2	0
230	2015	6614 M	11	TX10D2230	16	5	3	5
231	2015	6614 M	11	TX10D2230	16	5	4	14
232	2015	6614 M	11	TX10D2230	16	5	5	10
233	2015	6615 M	11	TX09D1172	14	3	1	0
234	2015	6615 M	11	TX09D1172	14	3	2	0
235	2015	6615 M	11	TX09D1172	14	3	3	23
236	2015	6618 M	11	TX10D2363	17	6	1	6
237	2015	6618 M	11	TX10D2363	17	6	2	0
238	2015	6618 M	11	TX10D2363	17	6	3	0
239	2015	6618 M	11	TX10D2363	17	6	4	7
240	2015	6618 M	11	TX10D2363	17	6	5	7
241	2015	6618 M	11	TX10D2363	17	6	6	6
242	2015	6619 M	11	TX12M4065	25	4	1	2
243	2015	6619 M	11	TX12M4065	25	4	2	0
244	2015	6619 M	11	TX12M4065	25	4	3	11
245	2015	6619 M	11	TX12M4065	25	4	4	17
246	2015	6622 M	11	TX11D3026	19	5	1	0
247	2015	6622 M	11	TX11D3026	19	5	2	0
248	2015	6622 M	11	TX11D3026	19	5	3	0
249	2015	6622 M	11	TX11D3026	19	5	4	34
250	2015	6622 M	11	TX11D3026	19	5	5	15
251	2015	6623 M	11	TX10D2063	15	3	1	0
252	2015	6623 M	11	TX10D2063	15	3	2	1
253	2015	6623 M	11	TX10D2063	15	3	3	4
254	2015	6626 M	11	TX11D3008	18	3	1	13
255	2015	6626 M	11	TX11D3008	18	3	2	4
256	2015	6626 M	11	TX11D3008	18	3	3	8
257	2015	6627 M	11	TX12M4063	24	2	1	30
258	2015	6627 M	11	TX12M4063	24	2	2	0
259	2015	6630 M	11	GOODSTREAK	2	5	1	0
260	2015	6630 M	11	GOODSTREAK	2	5	2	1
261	2015	6630 M	11	GOODSTREAK	2	5	3	0
262	2015	6630 M	11	GOODSTREAK	2	5	4	0
263	2015	6630 M	11	GOODSTREAK	2	5	5	0
264	2015	6631 M	11	NE104781	27	3	1	4
265	2015	6631 M	11	NE104781	27	3	2	3
266	2015	6631 M	11	NE104781	27	3	3	0
267	2015	6634 M	11	NE10683	8	5	1	28
268	2015	6634 M	11	NE10683	8	5	2	24
269	2015	6634 M	11	NE10683	8	5	3	0
270	2015	6634 M	11	NE10683	8	5	4	0
271	2015	6634 M	11	NE10683	8	5	5	0
272	2015	6635 M	11	NE095171	6	3	1	0
273	2015	6635 M	11	NE095171	6	3	2	0
274	2015	6635 M	11	NE095171	6	3	3	27
275	2015	6638 M	11	PSB13NEDH1558W	11	6	1	20
276	2015	6638 M	11	PSB13NEDH1558W	11	6	2	5
277	2015	6638 M	11	PSB13NEDH1558W	11	6	3	6
278	2015	6638 M	11	PSB13NEDH1558W	11	6	4	0
279	2015	6638 M	11	PSB13NEDH1558W	11	6	5	0
280	2015	6638 M	11	PSB13NEDH1558W	11	6	6	0
281	2015	6639 M	11	ROBIDOUX	12	3	1	5
282	2015	6639 M	11	ROBIDOUX	12	3	2	7
283	2015	6639 M	11	ROBIDOUX	12	3	3	12
284	2015	6642 M	11	SETTLERCL	13	4	1	0
285	2015	6642 M	11	SETTLERCL	13	4	2	0
286	2015	6642 M	11	SETTLERCL	13	4	3	0
287	2015	6642 M	11	SETTLERCL	13	4	4	11
288	2015	6643 M	11	LCH13NEDH1124	4	3	1	3
289	2015	6643 M	11	LCH13NEDH1124	4	3	2	1
290	2015	6643 M	11	LCH13NEDH1124	4	3	3	1
291	2015	6646 M	11	PANHANDLE	10	4	1	0
292	2015	6646 M	11	PANHANDLE	10	4	2	2
293	2015	6646 M	11	PANHANDLE	10	4	3	0
294	2015	6646 M	11	PANHANDLE	10	4	4	7
295	2015	6647 M	11	FREEMAN	1	5	1	0
296	2015	6647 M	11	FREEMAN	1	5	2	3
297	2015	6647 M	11	FREEMAN	1	5	3	0
298	2015	6647 M	11	FREEMAN	1	5	4	0
299	2015	6647 M	11	FREEMAN	1	5	5	1
300	2015	6650 M	11	NE10589	7	4	1	0
301	2015	6650 M	11	NE10589	7	4	2	0
302	2015	6650 M	11	NE10589	7	4	3	8
303	2015	6650 M	11	NE10589	7	4	4	12
304	2015	6651 M	11	WESLEY	26	4	1	14
305	2015	6651 M	11	WESLEY	26	4	2	0
306	2015	6651 M	11	WESLEY	26	4	3	0
307	2015	6651 M	11	WESLEY	26	4	4	0
308	2015	6654 M	11	NE07531	5	5	1	2
309	2015	6654 M	11	NE07531	5	5	2	0
310	2015	6654 M	11	NE07531	5	5	3	0
311	2015	6654 M	11	NE07531	5	5	4	0
312	2015	6654 M	11	NE07531	5	5	5	0
313	2015	6655 M	11	OVERLAND	9	2	1	2
314	2015	6655 M	11	OVERLAND	9	2	2	1
315	2015	6846 M	15	TX12M4004	23	2	1	0
316	2015	6846 M	15	TX12M4004	23	2	2	0
317	2015	6847 M	15	TX10D2063	15	2	1	0
318	2015	6847 M	15	TX10D2063	15	2	2	0
319	2015	6850 M	15	TX12M4063	24	2	1	0
320	2015	6850 M	15	TX12M4063	24	2	2	0
321	2015	6851 M	15	TX11D3026	19	2	1	0
322	2015	6851 M	15	TX11D3026	19	2	2	0
323	2015	6854 M	15	TX11D3129	22	2	1	0
324	2015	6854 M	15	TX11D3129	22	2	2	0
325	2015	6855 M	15	TX11D3049	20	3	1	0
326	2015	6855 M	15	TX11D3049	20	3	2	0
327	2015	6855 M	15	TX11D3049	20	3	31	0
328	2015	6858 M	15	TX10D2363	17	3	1	0
329	2015	6858 M	15	TX10D2363	17	3	2	0
330	2015	6858 M	15	TX10D2363	17	3	3	0
331	2015	6859 M	15	TX11D3008	18	3	1	0
332	2015	6859 M	15	TX11D3008	18	3	2	1
333	2015	6859 M	15	TX11D3008	18	3	3	0
334	2015	6862 M	15	TX09D1172	14	1	1	1
335	2015	6863 M	15	TX11D3112	21	1	1	0
336	2015	6866 M	15	TX12M4065	25	3	1	0
337	2015	6866 M	15	TX12M4065	25	3	2	2
338	2015	6866 M	15	TX12M4065	25	3	3	1
339	2015	6867 M	15	TX10D2230	16	2	1	0
340	2015	6867 M	15	TX10D2230	16	2	2	0
341	2015	6870 M	15	NE095171	6	1	1	0
342	2015	6871 M	15	SETTLERCL	13	4	1	26
343	2015	6871 M	15	SETTLERCL	13	4	2	0
344	2015	6871 M	15	SETTLERCL	13	4	3	0
345	2015	6871 M	15	SETTLERCL	13	4	4	0
346	2015	6874 M	15	LCH13NEDH1124	4	2	1	0
347	2015	6874 M	15	LCH13NEDH1124	4	2	2	6
348	2015	6875 M	15	NE10589	7	3	1	0
349	2015	6875 M	15	NE10589	7	3	2	0
350	2015	6875 M	15	NE10589	7	3	3	0
351	2015	6878 M	15	GOODSTREAK	2	2	1	6
352	2015	6878 M	15	GOODSTREAK	2	2	2	0
353	2015	6879 M	15	PSB13NEDH1558W	11	1	1	0
354	2015	6883 M	15	NE10683	8	3	1	0
355	2015	6883 M	15	NE10683	8	3	2	1
356	2015	6883 M	15	NE10683	8	3	3	4
357	2015	6886 M	15	NE104781	27	3	1	0
358	2015	6886 M	15	NE104781	27	3	2	0
359	2015	6886 M	15	NE104781	27	3	3	0
360	2015	6887 M	15	NE07531	5	2	1	4
361	2015	6887 M	15	NE07531	5	2	2	0
362	2015	6889 M	15	TX10D2363	17	3	1	0
363	2015	6889 M	15	TX10D2363	17	3	2	0
364	2015	6889 M	15	TX10D2363	17	3	3	0
365	2015	6890 M	15	ROBIDOUX	12	2	1	0
366	2015	6890 M	15	ROBIDOUX	12	2	2	0
367	2015	6891 M	15	WESLEY	26	1	1	0
368	2015	6894 M	15	OVERLAND	9	2	1	0
369	2015	6894 M	15	OVERLAND	9	2	2	0
370	2015	6895 M	15	PANHANDLE	10	2	1	0
371	2015	6895 M	15	PANHANDLE	10	2	2	0
372	2016	5003 M	1	TX10D2230	16	2	1	26
373	2016	5003 M	1	TX10D2230	16	2	2	0
374	2016	5004 M	1	TX11D3008	18	4	1	0
375	2016	5004 M	1	TX11D3008	18	4	2	0
376	2016	5004 M	1	TX11D3008	18	4	3	0
377	2016	5004 M	1	TX11D3008	18	4	4	10
378	2016	5005 M	1	TX10D2363	17	2	1	28
379	2016	5005 M	1	TX10D2363	17	2	2	27
380	2016	5006 M	1	NE10589	7	2	1	0
381	2016	5006 M	1	NE10589	7	2	2	0
382	2016	5007 M	1	HARRY	3	2	1	0
383	2016	5007 M	1	HARRY	3	2	2	0
384	2016	5008 M	1	PANHANDLE	10	2	1	4
385	2016	5008 M	1	PANHANDLE	10	2	2	0
386	2016	5009 M	1	FREEMAN	1	2	1	0
387	2016	5009 M	1	FREEMAN	1	2	2	0
388	2016	5010 M	1	NE095171	6	2	1	0
389	2016	5010 M	1	NE095171	6	2	2	0
390	2016	5011 M	1	NE10683	8	3	1	1
391	2016	5011 M	1	NE10683	8	3	2	0
392	2016	5011 M	1	NE10683	8	3	3	0
393	2016	5012 M	1	TX09D1172	14	3	1	0
394	2016	5012 M	1	TX09D1172	14	3	2	0
395	2016	5012 M	1	TX09D1172	14	3	3	0
396	2016	5013 M	1	NE07531	5	2	1	2
397	2016	5013 M	1	NE07531	5	2	2	0
398	2016	5014 M	1	LCH13NEDH1124	4	2	1	0
399	2016	5014 M	1	LCH13NEDH1124	4	2	2	0
400	2016	5015 M	1	TX11D3129	22	3	1	8
401	2016	5015 M	1	TX11D3129	22	3	2	4
402	2016	5015 M	1	TX11D3129	22	3	3	12
403	2016	5016 M	1	PSB13NEDH1558W	11	3	1	2
404	2016	5016 M	1	PSB13NEDH1558W	11	3	2	0
405	2016	5016 M	1	PSB13NEDH1558W	11	3	3	0
406	2016	5017 M	1	TX11D3049	20	3	1	0
407	2016	5017 M	1	TX11D3049	20	3	2	0
408	2016	5017 M	1	TX11D3049	20	3	3	0
409	2016	5018 M	1	TX12M4065	25	3	1	0
410	2016	5018 M	1	TX12M4065	25	3	2	13
411	2016	5018 M	1	TX12M4065	25	3	3	0
412	2016	5019 M	1	TX11D3026	19	3	1	0
413	2016	5019 M	1	TX11D3026	19	3	2	0
414	2016	5019 M	1	TX11D3026	19	3	3	0
415	2016	5020 M	1	OVERLAND	9	6	1	0
416	2016	5020 M	1	OVERLAND	9	6	2	1
417	2016	5020 M	1	OVERLAND	9	6	3	0
418	2016	5020 M	1	OVERLAND	9	6	4	1
419	2016	5020 M	1	OVERLAND	9	6	5	3
420	2016	5020 M	1	OVERLAND	9	6	6	3
421	2016	5021 M	1	TX10D2063	15	2	1	9
422	2016	5021 M	1	TX10D2063	15	2	2	4
423	2016	5023 M	1	ROBIDOUX	12	3	1	0
424	2016	5023 M	1	ROBIDOUX	12	3	2	1
425	2016	5023 M	1	ROBIDOUX	12	3	3	0
426	2016	5024 M	1	TX12M4063	24	3	1	0
427	2016	5024 M	1	TX12M4063	24	3	2	1
428	2016	5024 M	1	TX12M4063	24	3	3	18
429	2016	5025 M	1	SETTLERCL	13	3	1	0
430	2016	5025 M	1	SETTLERCL	13	3	2	3
431	2016	5025 M	1	SETTLERCL	13	3	3	0
432	2016	5026 M	1	TX11D3112	21	3	1	11
433	2016	5026 M	1	TX11D3112	21	3	2	0
434	2016	5026 M	1	TX11D3112	21	3	3	3
435	2016	5027 M	1	WESLEY	26	3	1	0
436	2016	5027 M	1	WESLEY	26	3	2	9
437	2016	5027 M	1	WESLEY	26	3	3	0
438	2016	5028 M	1	TX12M4004	23	3	1	0
439	2016	5028 M	1	TX12M4004	23	3	2	0
440	2016	5028 M	1	TX12M4004	23	3	3	0
441	2016	5033 M	2	TX09D1172	14	3	1	0
442	2016	5033 M	2	TX09D1172	14	3	2	0
443	2016	5033 M	2	TX09D1172	14	3	3	0
444	2016	5034 M	2	TX11D3026	19	2	1	0
445	2016	5034 M	2	TX11D3026	19	2	2	0
446	2016	5035 M	2	OVERLAND	9	3	1	0
447	2016	5035 M	2	OVERLAND	9	3	2	0
448	2016	5035 M	2	OVERLAND	9	3	3	1
449	2016	5036 M	2	TX11D3129	22	2	1	11
450	2016	5036 M	2	TX11D3129	22	2	2	8
451	2016	5037 M	2	TX11D3049	20	3	1	0
452	2016	5037 M	2	TX11D3049	20	3	2	2
453	2016	5037 M	2	TX11D3049	20	3	3	1
454	2016	5038 M	2	GOODSTREAK	2	1	1	0
455	2016	5039 M	2	NE10589	7	3	1	0
456	2016	5039 M	2	NE10589	7	3	2	0
457	2016	5039 M	2	NE10589	7	3	3	0
458	2016	5040 M	2	TX10D2063	15	3	1	0
459	2016	5040 M	2	TX10D2063	15	3	2	2
460	2016	5040 M	2	TX10D2063	15	3	3	0
461	2016	5041 M	2	NE07531	5	2	1	0
462	2016	5041 M	2	NE07531	5	2	2	0
463	2016	5042 M	2	PSB13NEDH1558W	11	3	1	12
464	2016	5042 M	2	PSB13NEDH1558W	11	3	2	25
465	2016	5042 M	2	PSB13NEDH1558W	11	3	3	0
466	2016	5044 M	2	TX12M4063	24	3	1	7
467	2016	5044 M	2	TX12M4063	24	3	2	4
468	2016	5044 M	2	TX12M4063	24	3	3	0
469	2016	5063 M	3	TX10D2063	15	2	1	0
470	2016	5063 M	3	TX10D2063	15	2	2	0
471	2016	5064 M	3	PSB13NEDH1558W	11	3	1	0
472	2016	5064 M	3	PSB13NEDH1558W	11	3	2	0
473	2016	5064 M	3	PSB13NEDH1558W	11	3	3	0
474	2016	5065 M	3	LCH13NEDH1124	4	3	1	0
475	2016	5065 M	3	LCH13NEDH1124	4	3	2	0
476	2016	5065 M	3	LCH13NEDH1124	4	3	3	0
477	2016	5066 M	3	TX12M4063	24	3	1	2
478	2016	5066 M	3	TX12M4063	24	3	2	0
479	2016	5066 M	3	TX12M4063	24	3	3	1
480	2016	5067 M	3	TX10D2230	16	3	1	0
481	2016	5067 M	3	TX10D2230	16	3	2	2
482	2016	5067 M	3	TX10D2230	16	3	3	1
483	2016	5068 M	3	HARRY	3	3	1	0
484	2016	5068 M	3	HARRY	3	3	2	0
485	2016	5068 M	3	HARRY	3	3	3	2
486	2016	5069 M	3	TX12M4004	23	3	1	0
487	2016	5069 M	3	TX12M4004	23	3	2	2
488	2016	5069 M	3	TX12M4004	23	3	3	1
489	2016	5070 M	3	ROBIDOUX	12	2	1	0
490	2016	5070 M	3	ROBIDOUX	12	2	2	0
491	2016	5071 M	3	TX11D3008	18	3	1	10
492	2016	5071 M	3	TX11D3008	18	3	2	1
493	2016	5071 M	3	TX11D3008	18	3	3	0
494	2016	5072 M	3	TX11D3112	21	3	1	0
495	2016	5072 M	3	TX11D3112	21	3	2	2
496	2016	5072 M	3	TX11D3112	21	3	3	3
497	2016	5073 M	3	TX11D3026	19	3	1	1
498	2016	5073 M	3	TX11D3026	19	3	2	0
499	2016	5073 M	3	TX11D3026	19	3	3	6
500	2016	5074 M	3	TX09D1172	14	3	1	0
501	2016	5074 M	3	TX09D1172	14	3	2	0
502	2016	5074 M	3	TX09D1172	14	3	3	0
503	2016	5075 M	3	GOODSTREAK	2	2	1	6
504	2016	5075 M	3	GOODSTREAK	2	2	2	30
505	2016	5076 M	3	FREEMAN	1	2	1	2
506	2016	5076 M	3	FREEMAN	1	2	2	0
507	2016	5304 M	11	NE095171	6	3	1	1
508	2016	5304 M	11	NE095171	6	3	2	3
509	2016	5304 M	11	NE095171	6	3	3	0
510	2016	5306 M	11	ROBIDOUX	12	2	1	4
511	2016	5306 M	11	ROBIDOUX	12	2	2	0
512	2016	5307 M	11	TX12M4063	24	3	1	0
513	2016	5307 M	11	TX12M4063	24	3	2	0
514	2016	5307 M	11	TX12M4063	24	3	3	0
515	2016	5310 M	11	TX10D2063	15	3	1	5
516	2016	5310 M	11	TX10D2063	15	3	2	0
517	2016	5310 M	11	TX10D2063	15	3	3	0
518	2016	5311 M	11	TX11D3026	19	3	1	0
519	2016	5311 M	11	TX11D3026	19	3	2	1
520	2016	5311 M	11	TX11D3026	19	3	3	0
521	2016	5312 M	11	NE10589	7	1	1	0
522	2016	5314 M	11	TX11D3112	21	3	1	0
523	2016	5314 M	11	TX11D3112	21	3	2	0
524	2016	5314 M	11	TX11D3112	21	3	3	16
525	2016	5315 M	11	NE07531	5	3	1	0
526	2016	5315 M	11	NE07531	5	3	2	0
527	2016	5315 M	11	NE07531	5	3	3	0
528	2016	5316 M	11	FREEMAN	1	3	1	0
529	2016	5316 M	11	FREEMAN	1	3	2	0
530	2016	5316 M	11	FREEMAN	1	3	3	0
531	2016	5319 M	11	TX10D2230	16	3	1	0
532	2016	5319 M	11	TX10D2230	16	3	2	8
533	2016	5319 M	11	TX10D2230	16	3	3	5
534	2016	5320 M	11	TX12M4065	25	3	1	5
535	2016	5320 M	11	TX12M4065	25	3	2	0
536	2016	5320 M	11	TX12M4065	25	3	3	0
537	2016	5321 M	11	TX11D3049	20	3	1	0
538	2016	5321 M	11	TX11D3049	20	3	2	0
539	2016	5321 M	11	TX11D3049	20	3	3	0
540	2016	5322 M	11	TX12M4004	23	2	1	0
541	2016	5322 M	11	TX12M4004	23	2	2	0
542	2016	5324 M	11	TX09D1172	14	3	1	0
543	2016	5324 M	11	TX09D1172	14	3	2	0
544	2016	5324 M	11	TX09D1172	14	3	3	0
545	2016	5326 M	11	TX11D3008	18	3	1	0
546	2016	5326 M	11	TX11D3008	18	3	2	2
547	2016	5326 M	11	TX11D3008	18	3	3	0
548	2016	5327 M	11	TX11D3129	22	3	1	0
549	2016	5327 M	11	TX11D3129	22	3	2	0
550	2016	5327 M	11	TX11D3129	22	3	3	0
551	2016	5328 M	11	TX10D2363	17	3	1	29
552	2016	5328 M	11	TX10D2363	17	3	2	11
553	2016	5328 M	11	TX10D2363	17	3	3	28
